# Supplementary material for: Effect of Pulsed Electric Field Pretreatment on the Texture and Flavor of Air-Dried Duck Meat
Source: Foods. 2025 May 26;14(11):1891. doi: 10.3390/foods14111891 (PMC12154340; doi:10.3390/foods14111891)
Supplement: Supplementary file 1 [file foods-14-01891-s001.zip]

Archive with 1 entries (1 files):
- foods-3649071-supplementary.pdf
